# Supplementary material for: Diagnosis with Metagenomic Next-Generation Sequencing (mNGS) technology and real-time PCR for SARS-CoV-2 Omicron detection using various nasopharyngeal swabs in SARS-CoV-2 Omicron
Source: PLoS One. 2024 Aug 6;19(8):e0305289. doi: 10.1371/journal.pone.0305289 (PMC11302915; doi:10.1371/journal.pone.0305289)
Supplement: S1 Data — (XLSX) [file pone.0305289.s001.xlsx]

## Sheet: LOD
trt	13900	2780	927	309	103
Fosun-ORF1ab	25.66	27.84	30.54	30.79	32.07
Fosun-ORF1ab	26.9	29.19	28.25	32.35	33.26
Fosun-ORF1ab	25.67	26.36	30.84	31.06	29.63
Fosun-N	27.03	28.5	29.72	30.55	30.89
Fosun-N	26.67	27.59	30.03	30.69	30.47
Fosun-N	27.9	27.04	27.28	31.39	27.88
eDiagnosis-ORF1ab	30.73	32.75	34.77	36.24	37.83
eDiagnosis-ORF1ab	30.21	33.04	35.09	36.04	37.44
eDiagnosis-ORF1ab	31.23	32.48	34.55	36.15	36.65
eDiagnosis-N	28.85	31.25	33.18	34.92	36.5
eDiagnosis-N	26.38	29.31	33.25	34.8	37.17
eDiagnosis-N	29.31	29.38	33.23	34.15	35.7

## Sheet: CV
N	Fosun	eDiagnosis
13900	4.88	2.74
2780	4.21	1.2
927	3.67	1.61
309	3.49	1.1
103	4.28	1.6
ORF	Fosun	eDiagnosis
13900	4.17	2.65
2780	4.62	1.15
927	4.59	1.5
309	4.8	0.93
103	4.55	2.31

## Sheet: Data for performance verificati
Group	N		ORF1ab
13900PC-Fosun	27.7		26.7
13900PC-Fosun	25.56		24.56
13900PC-Fosun	27.72		26.79
13900PC-Fosun	25.48		24.67
13900PC-Fosun	24.99		24.16
13900PC-Fosun	25.32		24.32
13900PC-Fosun	27.23		26.23
13900PC-Fosun	28.45		27.45
13900PC-Fosun	26.23		25.23
13900PC-Fosun	26.67		25.67
13900PC-Fosun	28.46		25.67
13900PC-Fosun	27.78		26.78
13900PC-Fosun	25.33		24.33
13900PC-Fosun	27.45		26.45
13900PC-Fosun	29.26		24.56
13900PC-Fosun	27.78		26.78
13900PC-Fosun	29.06		28.59
13900PC-Fosun	25.62		24.68
13900PC-Fosun	27.9		26.9
13900PC-Fosun	26.67		25.67
2780PC-Fosun	28.64		28.36
2780PC-Fosun	29.46		29.68
2780PC-Fosun	27.72		27.34
2780PC-Fosun	25.48		26.59
2780PC-Fosun	28.53		27.2
2780PC-Fosun	27.21		26.22
2780PC-Fosun	29.02		29.48
2780PC-Fosun	29.11		26.28
2780PC-Fosun	27.74		27.75
2780PC-Fosun	29.45		29.3
2780PC-Fosun	28.46		28.39
2780PC-Fosun	29.76		27.56
2780PC-Fosun	27.22		26.99
2780PC-Fosun	30.59		30.43
2780PC-Fosun	29.26		28.65
2780PC-Fosun	29.01		27.61
2780PC-Fosun	29.06		27.2
2780PC-Fosun	27.59		26.25
2780PC-Fosun	29.7		29.19
2780PC-Fosun	27.04		26.36
927PC-Fosun	29.72		29.8
927PC-Fosun	30.47		30.85
927PC-Fosun	28.59		28.02
927PC-Fosun	28.29		30.12
927PC-Fosun	30.46		29.18
927PC-Fosun	29.95		31.24
927PC-Fosun	30.54		31.18
927PC-Fosun	30.92		32.38
927PC-Fosun	31.39		29.26
927PC-Fosun	29.45		29.77
927PC-Fosun	29.89		30.25
927PC-Fosun	30.01		29.83
927PC-Fosun	29.43		30.49
927PC-Fosun	27.13		29.53
927PC-Fosun	30.15		30.85
927PC-Fosun	30.05		31.15
927PC-Fosun	30.59		31.32
927PC-Fosun	30.14		30.77
927PC-Fosun	30.03		30.84
927PC-Fosun	27.26		28.25
309PC-Fosun	32.2		30.44
309PC-Fosun	30.22		29.8
309PC-Fosun	30.2		30.15
309PC-Fosun	30.41		30.37
309PC-Fosun	30.67		32.01
309PC-Fosun	31.44		32.95
309PC-Fosun	30.39		30.67
309PC-Fosun	28.65		28.09
309PC-Fosun	31.4		30.62
309PC-Fosun	30.53		30.12
309PC-Fosun	31.61		33.24
309PC-Fosun	29.31		29.31
309PC-Fosun	31.19		32.44
309PC-Fosun	32.73		33.22
309PC-Fosun	29.8		29.25
309PC-Fosun	28.57		28.7
309PC-Fosun	29.36		29.44
309PC-Fosun	30.94		31.65
309PC-Fosun	30.69		31.06
309PC-Fosun	31.39		32.35
103PC-Fosun	33.37		33.52
103PC-Fosun	31.54		32.83
103PC-Fosun	31.78		0
103PC-Fosun	32.6		33.31
103PC-Fosun	32.85		33.98
103PC-Fosun	31.85		31.44
103PC-Fosun	27.22		32.02
103PC-Fosun	31.18		31.41
103PC-Fosun	31.99		32.09
103PC-Fosun	31.28		32.37
103PC-Fosun	31.73		0
103PC-Fosun	31.28		32.67
103PC-Fosun	32.13		34.12
103PC-Fosun	30.22		31.02
103PC-Fosun	31.94		31.51
103PC-Fosun	32.04		33.8
103PC-Fosun	30.03		30.37
103PC-Fosun	32.05		32.26
103PC-Fosun	30.47		29.63
103PC-Fosun	27.88		33.26
13900PC-eDiagnosis	29.34		31.23
13900PC-eDiagnosis	29.11		30.34
13900PC-eDiagnosis	28.9		30
13900PC-eDiagnosis	29.07		31.23
13900PC-eDiagnosis	28.98		29.34
13900PC-eDiagnosis	27.49		30.22
13900PC-eDiagnosis	27.9		31.89
13900PC-eDiagnosis	27.9		32.1
13900PC-eDiagnosis	27.09		30.89
13900PC-eDiagnosis	28.3		30.89
13900PC-eDiagnosis	29.09		30.01
13900PC-eDiagnosis	29.94		30.2
13900PC-eDiagnosis	29.39		29.89
13900PC-eDiagnosis	28.93		30.9
13900PC-eDiagnosis	29.81		30.29
13900PC-eDiagnosis	29.31		31.89
13900PC-eDiagnosis	29.39		31.9
13900PC-eDiagnosis	28.49		30.09
13900PC-eDiagnosis	29.38		31.23
13900PC-eDiagnosis	29.31		30.21
2780PC-eDiagnosis	31.45		33.23
2780PC-eDiagnosis	31.25		32.57
2780PC-eDiagnosis	31.31		32.64
2780PC-eDiagnosis	31.59		33
2780PC-eDiagnosis	30.21		31.71
2780PC-eDiagnosis	31.14		32.63
2780PC-eDiagnosis	31.3		32.98
2780PC-eDiagnosis	31.72		33.21
2780PC-eDiagnosis	31.1		32.86
2780PC-eDiagnosis	30.58		32.06
2780PC-eDiagnosis	31.29		32.64
2780PC-eDiagnosis	31.46		32.85
2780PC-eDiagnosis	31.09		32.43
2780PC-eDiagnosis	31.13		32.8
2780PC-eDiagnosis	31.36		32.56
2780PC-eDiagnosis	31.6		33.1
2780PC-eDiagnosis	31.39		33.13
2780PC-eDiagnosis	30.56		32.63
2780PC-eDiagnosis	31.54		33.04
2780PC-eDiagnosis	31.18		32.88
927PC-eDiagnosis	33.7		35.13
927PC-eDiagnosis	32.21		33.26
927PC-eDiagnosis	32.76		35.3
927PC-eDiagnosis	33.42		34.68
927PC-eDiagnosis	34.08		36.11
927PC-eDiagnosis	32.45		34.26
927PC-eDiagnosis	32.69		34.72
927PC-eDiagnosis	33.79		35.17
927PC-eDiagnosis	32.83		34.4
927PC-eDiagnosis	33.59		34.9
927PC-eDiagnosis	32.45		34.41
927PC-eDiagnosis	33.48		34.66
927PC-eDiagnosis	32.8		34.33
927PC-eDiagnosis	33.09		35.09
927PC-eDiagnosis	32.78		34.81
927PC-eDiagnosis	33.19		34.56
927PC-eDiagnosis	33.88		34.57
927PC-eDiagnosis	33.95		35.33
927PC-eDiagnosis	33.25		34.55
927PC-eDiagnosis	33.23		35.09
309PC-eDiagnosis	35.3		36.16
309PC-eDiagnosis	34.28		36.21
309PC-eDiagnosis	35.13		37.08
309PC-eDiagnosis	34.51		35.86
309PC-eDiagnosis	34.34		35.8
309PC-eDiagnosis	35.02		36.56
309PC-eDiagnosis	35.09		36.27
309PC-eDiagnosis	35.17		36.23
309PC-eDiagnosis	35.11		36.35
309PC-eDiagnosis	35.13		36.34
309PC-eDiagnosis	34.46		36.13
309PC-eDiagnosis	34.36		36.35
309PC-eDiagnosis	35.36		35.75
309PC-eDiagnosis	34.81		37.03
309PC-eDiagnosis	35.55		35.93
309PC-eDiagnosis	35.04		36.03
309PC-eDiagnosis	35.28		36.32
309PC-eDiagnosis	35.49		36.19
309PC-eDiagnosis	34.8		36.15
309PC-eDiagnosis	34.15		36.04
103PC-eDiagnosis	37.06		37.23
103PC-eDiagnosis	36.82		37.97
103PC-eDiagnosis	36.86		37.6
103PC-eDiagnosis	34.6		36.68
103PC-eDiagnosis	37.21		37.97
103PC-eDiagnosis	35.37		37.13
103PC-eDiagnosis	37.37		0
103PC-eDiagnosis	35.87		38.16
103PC-eDiagnosis	35.4		38.22
103PC-eDiagnosis	35.8		38.36
103PC-eDiagnosis	37.01		0
103PC-eDiagnosis	36.59		38.41
103PC-eDiagnosis	36.45		39.13
103PC-eDiagnosis	36.73		38.55
103PC-eDiagnosis	36.4		38.54
103PC-eDiagnosis	36.63		37.98
103PC-eDiagnosis	35.46		36.39
103PC-eDiagnosis	37.17		37.4
103PC-eDiagnosis	37.41		37.44
103PC-eDiagnosis	35.7		36.65

## Sheet: Reference product from Hangzhou
	Group	Fosun-N	Fosun-ORF1ab	eDiagnosis-N	eDiagnosis-ORF1ab
1	Fosun-22011	33.26	0	33.57	35.63
2	Fosun-22012	0	0	0	0
3	Fosun-22013	31.95	31.02	29.47	30.69
4	Fosun-22014	33.09	0	33.58	36.15
5	Fosun-22015	0	0	0	0
6	Fosun-22021	0	0	0	0
7	Fosun-22022	27.08	27.24	29.66	36.27
8	Fosun-22023	30.12	29.52	32.08	35.02
9	Fosun-22024	0	0	0	0
10	Fosun-22025	0	33.27	35.85	37.46
11	Fosun-22031	29.53	31.03	33.45	33.01
12	Fosun-22032	33.56	32.02	33.48	33.31
13	Fosun-22033	35.96	34.6	35.96	34.6
14	Fosun-22034	0	0	0	0
15	Fosun-22035	33.56	0	34.85	36.46
16	Fosun-22041	29.22	29.26	30.78	32.68
17	Fosun-22042	30.74	0	33.04	36.09
18	Fosun-22043	0	0	0	0
19	Fosun-22044	32.78	32.19	35.22	36.68
20	Fosun-22045	31.25	32.16	35.4	35.26
21	Fosun-22051	0	0	0	0
22	Fosun-22052	32.78	29.56	32.11	33.66
23	Fosun-22053	32.93	0	35.05	37.59
24	Fosun-22054	33.65	0	36.1	36.26
25	Fosun-22055	32.26	33.56	32.5	34.6
26	Fosun-22061	0	0	33.78	34.88
27	Fosun-22062	32.19	31.85	34.33	33.77
28	Fosun-22063	32.54	23.27	34.59	34.93
29	Fosun-22064	0	0	0	0
30	Fosun-22065	33.72	0	35.52	37.26
31	Fosun-22071	0	0	35.23	36.05
32	Fosun-22072	33.98	0	35.07	36.31
33	Fosun-22073	33.42	0	34.07	36.06
34	Fosun-22074	0	0	0	0
35	Fosun-22075	31.2	32.05	30.77	33.05
36	Fosun-22081	27.82	34.29	28.89	33.21
37	Fosun-22082	0	0	34.82	38.03
38	Fosun-22083	0	0	0	0
39	Fosun-22084	30.63	30.87	34.06	35.28
40	Fosun-22085	27.19	28.18	30.08	31.77
41	Fosun-22091	0	0	0	0
42	Fosun-22092	28.26	28	29.92	31.65
43	Fosun-22093	31.71	0	32.46	34.3
44	Fosun-22094	32.45	30.42	33.44	33.81
45	Fosun-22095	0	0	35.21	38.27
46	Fosun-220101	30.26	29.75	33.43	34.5
47	Fosun-220102	34.59	35.26	34.52	36.58
48	Fosun-220103	0	0	0	0
49	Fosun-220104	32.45	30.42	30.52	32
50	Fosun-220105	33.56	0	35.21	38.27
51	Fosun-220111	29.54	29.74	34.58	35.37
52	Fosun-220112	30.74	31.18	35.11	36.71
53	Fosun-220113	28.16	28.44	32.64	33.24
54	Fosun-220114	0	0	0	0
55	Fosun-220115	31.8	33.45	35.48	37.03
56	Fosun-220121	28.52	29.24	31.96	30.75
57	Fosun-220122	32.08	0	32.68	35.29
58	Fosun-220123	0	0	0	0
59	Fosun-220124	30.23	31.06	31.54	32.39
60	Fosun-220125	34.23	0	36.24	37.44

## Sheet: simple-sampled specimens
outcome	Fosun	eDiagnosis
ORF1ab	31.36	34.68
ORF1ab	23.69	28.13
ORF1ab	12.81	19.52
ORF1ab	23.69	28.13
ORF1ab	12.81	19.52
ORF1ab	26.03	30.28
ORF1ab	0	31.28
ORF1ab	0	32.28
ORF1ab	0	33.28
ORF1ab	11.4	16.07
ORF1ab	21.78	25.68
ORF1ab	17.22	23.7
ORF1ab	14.1	18.64
ORF1ab	24.06	30.49
ORF1ab	18.39	13.84
ORF1ab	0	0
ORF1ab	23.88	33.46
ORF1ab	17.22	23.7
ORF1ab	0	0
ORF1ab	20.88	26.26
ORF1ab	23.76	29.58
ORF1ab	0	36.67
ORF1ab	26.16	29.52
ORF1ab	19.6	23.65
ORF1ab	12.53	20.07
ORF1ab	22.39	28.55
ORF1ab	33.59	36.56
ORF1ab	31.75	36.09
ORF1ab	13.85	21.19
ORF1ab	18.67	25.08
ORF1ab	0	33.48
ORF1ab	15.12	20.79
ORF1ab	29.89	30.91
ORF1ab	29.89	30.91
ORF1ab	17.77	22.66
ORF1ab	15.07	23.66
ORF1ab	18.61	27.18
ORF1ab	34.53	36.56
ORF1ab	11.16	14.58
ORF1ab	29.12	34.03
ORF1ab	30.83	36.41
ORF1ab	32.52	36.45
ORF1ab	21.95	26.57
ORF1ab	0	36.3
ORF1ab	0	36.56
ORF1ab	13.97	18.28
ORF1ab	35.03	37.24
ORF1ab	32.35	36.76
ORF1ab	0	36.56
ORF1ab	31.38	35.45
ORF1ab	0	33.45
ORF1ab	35.69	36.56
ORF1ab	32.32	36.59
ORF1ab	33.48	35.56
ORF1ab	34.22	38.55
ORF1ab	0	37.11
ORF1ab	24.56	29.78
ORF1ab	21.04	26.16
ORF1ab	16.51	20.77
ORF1ab	34.96	36.56
ORF1ab	22.03	25.98
ORF1ab	37.51	0
ORF1ab	13.4	18.08
ORF1ab	13.73	19.31
ORF1ab	31.43	37.04
ORF1ab	18.1	23.51
ORF1ab	15.47	21.04
ORF1ab	21	26.41
ORF1ab	24.56	29.78
ORF1ab	21.04	26.16
ORF1ab	16.51	20.77
ORF1ab	34.96	36.56
ORF1ab	22.03	25.98
ORF1ab	37.51	0
ORF1ab	13.4	18.08
ORF1ab	13.73	19.31
ORF1ab	31.43	35.45
ORF1ab	18.1	23.51
ORF1ab	15.47	21.04
ORF1ab	21	26.41
ORF1ab	32.84	34.56
ORF1ab	25.43	29.19
ORF1ab	13.34	20.19
ORF1ab	0	35.02
ORF1ab	26.58	31.89
ORF1ab	34.48	35.45
ORF1ab	25.2	31.69
ORF1ab	25.2	31.69
ORF1ab	21.52	26.37
ORF1ab	25.9	29.33
ORF1ab	22.06	26.42
ORF1ab	14.31	19.81
ORF1ab	18	23.46
ORF1ab	28.87	35.14
ORF1ab	24.57	31.32
ORF1ab	0	36.45
ORF1ab	32.84	36.45
ORF1ab	25.43	29.19
ORF1ab	13.34	20.19
ORF1ab	0	35.02
ORF1ab	21.52	26.37
ORF1ab	25.9	29.33
ORF1ab	22.06	26.42
ORF1ab	14.31	19.81
ORF1ab	18	23.46
ORF1ab	18.61	27.18
ORF1ab	34.53	36.56
ORF1ab	11.16	14.58
ORF1ab	29.12	34.03
ORF1ab	30.83	36.41
ORF1ab	32.52	36.45
ORF1ab	21.95	26.57
ORF1ab	0	36.3
ORF1ab	0	38.4
ORF1ab	13.97	18.28
ORF1ab	35.03	37.24
ORF1ab	32.35	0
ORF1ab	0	38.64
ORF1ab	31.38	35.45
ORF1ab	0	36.56
ORF1ab	35.69	37.56
ORF1ab	32.32	35.45
ORF1ab	33.48	36.43
ORF1ab	34.22	36.56
ORF1ab	0	33.56
ORF1ab	10.39	15.14
ORF1ab	13.6	17.79
ORF1ab	13.69	17.04
ORF1ab	27.19	30.34
ORF1ab	20.16	24.29
ORF1ab	22.06	25.09
ORF1ab	24.19	27.28
ORF1ab	22.62	26.22
ORF1ab	13.03	17.59
ORF1ab	19.49	23.43
ORF1ab	21.09	24.5
ORF1ab	18.58	22.21
ORF1ab	15.74	20.5
ORF1ab	30.37	33.02
ORF1ab	20.55	25.12
ORF1ab	17.65	21.29
ORF1ab	16.24	20.85
ORF1ab	13.93	18.02
ORF1ab	23.1	26.08
ORF1ab	17.23	32.09
ORF1ab	29.17	32.09
ORF1ab	18.05	22.62
ORF1ab	20.29	24.23
ORF1ab	20.74	26.9
ORF1ab	26.15	29.97
ORF1ab	24.33	27.91
ORF1ab	26.72	31.22
ORF1ab	22.83	26.61
ORF1ab	14.27	17.65
ORF1ab	10.88	16.16
ORF1ab	21.44	25.47
ORF1ab	15.57	18.16
ORF1ab	13.53	18.35
ORF1ab	13.87	18.27
ORF1ab	15.41	20.98
ORF1ab	15.28	20.22
ORF1ab	20.07	23.96
ORF1ab	13.23	24.73
ORF1ab	22.05	25.59
ORF1ab	16.12	22.78
ORF1ab	24.7	28.07
ORF1ab	19.95	24.77
ORF1ab	26.3	30.92
ORF1ab	23.78	27.72
ORF1ab	16.26	20.5
ORF1ab	21.64	25.71
ORF1ab	26.16	31.32
ORF1ab	29.91	32.09
ORF1ab	30.01	35.01
ORF1ab	17.54	21.21
ORF1ab	20.7	24.66
ORF1ab	22.32	29.12
ORF1ab	15.43	20.85
ORF1ab	27.78	33.26
ORF1ab	24.63	29.35
ORF1ab	35.43	36.54
ORF1ab	26.58	31.06
ORF1ab	17.14	20.63
N	29.05	35.33
N	23.25	28.27
N	11.98	19.44
N	23.25	28.27
N	11.98	19.44
N	24.6	29.26
N	34.1	30.26
N	21.47	31.26
N	32.04	32.26
N	8.73	13.58
N	21	25.29
N	16.29	23.52
N	11.72	17.3
N	23.94	29.76
N	13.86	18.38
N	31.83	35.42
N	22.81	33.28
N	16.29	23.52
N	34.73	35.67
N	19.27	25.28
N	23.51	29.02
N	31.16	34.56
N	25.95	29.23
N	18.74	23.65
N	9.43	17.42
N	21.29	28.48
N	29.74	32.56
N	30.93	33.32
N	9.36	18.52
N	16.24	23.72
N	31.95	32.28
N	13.63	20.12
N	25.45	28.58
N	25.45	28.58
N	15.13	24.56
N	13.72	25.56
N	17.82	25.02
N	29.71	33.23
N	10.32	15.2
N	26.85	33.36
N	29.1	30.45
N	29.87	34.65
N	20.6	26.53
N	28.09	34.1
N	28.54	35.19
N	12.45	18.28
N	29.98	37.01
N	29.76	33.56
N	31.33	33.45
N	29.72	34.23
N	28.67	30.67
N	31.09	33.45
N	29.6	32.56
N	31.75	34.56
N	29.98	33.56
N	29.33	34.21
N	22.76	27.6
N	17.08	24.08
N	12.68	19.03
N	31.7	34.32
N	19.67	24.1
N	38.19	38.67
N	11.32	16.17
N	11.36	16.24
N	30.21	34.36
N	16.82	20.17
N	11.65	17.71
N	19.16	24.13
N	22.76	27.6
N	17.08	24.08
N	12.68	19.03
N	31.7	35.61
N	19.67	24.1
N	38.19	37.56
N	11.32	16.17
N	11.36	16.24
N	30.21	34.36
N	16.82	20.17
N	11.65	17.71
N	19.16	24.13
N	29.64	32.67
N	20.65	26.49
N	12.91	19.31
N	29.25	34.68
N	23.92	32.1
N	30.73	36.72
N	24.2	29.56
N	24.2	29.56
N	19.52	24.15
N	25.28	28.6
N	20.47	24.64
N	11.8	17.74
N	17.17	22.84
N	27.5	34.49
N	23.91	29.66
N	32.27	34.56
N	29.64	33.45
N	20.65	26.49
N	12.91	19.31
N	29.25	34.68
N	19.52	24.15
N	25.28	28.6
N	20.47	24.64
N	11.8	17.74
N	17.17	22.84
N	17.82	25.02
N	29.71	34.45
N	10.32	15.2
N	26.85	33.36
N	29.1	36.26
N	29.87	35.43
N	20.6	26.53
N	28.09	34.1
N	28.54	33.23
N	12.45	18.28
N	29.98	34.23
N	29.76	33.32
N	31.33	32.45
N	29.72	34.45
N	28.67	34.32
N	31.09	34.56
N	29.6	34.56
N	31.75	33.56
N	29.98	35
N	29.33	30.54
N	10.18	14.64
N	12.96	18.16
N	12.64	17.55
N	26.03	30.09
N	20.13	24.26
N	22.06	25.07
N	23.02	27.07
N	20.64	25.55
N	11.07	17.53
N	17.08	23.03
N	19.57	24.62
N	16.39	22.67
N	14.53	19.86
N	27.37	32.23
N	20.5	25.17
N	15.13	20.29
N	13.55	17.3
N	13.04	17.53
N	20.34	25
N	13.71	33.41
N	26.15	33.41
N	13.71	20.96
N	17.04	23.02
N	20.36	27.47
N	25.47	30.8
N	22.36	28.92
N	26.21	31.9
N	20.3	25.35
N	12.14	16.24
N	9.92	15.66
N	20.61	25.73
N	12.25	17.51
N	12.51	18.18
N	9.52	14.45
N	11.73	18.04
N	11.31	16.6
N	18.27	23.29
N	10.13	19.55
N	19.78	24.36
N	14.45	22.59
N	23.19	27.1
N	19.29	25.32
N	26.24	29.44
N	23.01	27.57
N	15.189	19.86
N	17.01	22.58
N	25.84	29.96
N	29.04	27.99
N	29.17	34.08
N	15.6	20.32
N	18.82	23.26
N	20.91	28.3
N	14.63	20.81
N	25.7	31.16
N	23.36	28.71
N	33.15	34.56
N	26.18	30.3
N	14.29	19.77

## Sheet: 10 tube-sampled specimens
outcome	Fosun	eDiagnosis
ORF1ab	23.98	28.19
ORF1ab	24.1	28.25
ORF1ab	28.7	35.36
ORF1ab	29.08	36.26
ORF1ab	30.19	36.42
ORF1ab	0	0
ORF1ab	0	38.96
ORF1ab	27.46	33.34
ORF1ab	27.46	33.34
ORF1ab	27.07	33.27
ORF1ab	24.19	29.64
ORF1ab	27.07	33.27
ORF1ab	24.19	29.64
ORF1ab	25.48	30.77
ORF1ab	23	27.79
ORF1ab	29.74	34.17
ORF1ab	0	0
ORF1ab	0	38.96
ORF1ab	30.5	35.89
ORF1ab	25.9	29.09
ORF1ab	25.06	28.02
ORF1ab	21.41	24.65
ORF1ab	25.43	29.09
ORF1ab	29.52	33.41
ORF1ab	29.39	33.62
ORF1ab	21.24	24.97
ORF1ab	22.78	25.26
ORF1ab	29.77	34.9
ORF1ab	19.95	24.77
ORF1ab	24.77	25.77
ORF1ab	29.63	33.91
ORF1ab	27.19	32.2
ORF1ab	26.35	32.13
ORF1ab	26.58	30.87
ORF1ab	26.47	30.09
ORF1ab	22.74	28.02
ORF1ab	27.4	32.26
ORF1ab	19.67	24.11
ORF1ab	28.18	33.64
ORF1ab	0	37.62
ORF1ab	24.92	30.13
ORF1ab	22.18	27.47
ORF1ab	32.02	36.75
ORF1ab	36.57	39.44
ORF1ab	34.28	39.18
ORF1ab	24.36	30.75
N	23.88	28
N	23.77	28.23
N	28.15	35.54
N	31.22	35.2
N	28.55	34.79
N	32.06	37.57
N	30.99	37.84
N	26.76	33.26
N	26.76	33.26
N	26.48	33.05
N	23.22	29.79
N	26.48	33.05
N	23.22	29.79
N	25.08	31.6
N	24.02	27.5
N	28.97	34.5
N	32.06	37.57
N	30.99	37.84
N	39.42	35.24
N	24.42	28.85
N	24.74	27.94
N	21.39	24.93
N	25.11	29.26
N	28.7	32.83
N	29.19	33.75
N	19.43	24.01
N	20.92	26
N	29.17	33.61
N	19.29	25.32
N	25.32	26.32
N	29.15	35.01
N	26.74	32.15
N	25.56	32.24
N	25.86	30.16
N	25.18	30.39
N	22.09	27.79
N	26.46	31.87
N	19.64	24.15
N	27.36	33.94
N	31.29	37.01
N	23.7	30.3
N	20.96	27.45
N	27.59	34.34
N	33.45	39.26
N	33.98	39.33
N	22.85	31

## Sheet: 20 tube-sampled specimens
outcome	Fosun	eDiagnosi
ORF1ab	34.79	39.61
ORF1ab	28.41	32.67
ORF1ab	31.38	35.67
ORF1ab	31.38	35.67
ORF1ab	20.12	26.72
ORF1ab	22	30.89
ORF1ab	23.15	30.45
ORF1ab	23.08	27.08
ORF1ab	27.9	30.78
ORF1ab	27.74	34.41
ORF1ab	26.43	31.35
ORF1ab	27.27	31.18
ORF1ab	0	37.91
ORF1ab	26.38	32.32
ORF1ab	34.7	36.38
ORF1ab	27.85	30.89
ORF1ab	25.35	31.49
ORF1ab	25.92	31.73
ORF1ab	34.21	37.66
ORF1ab	31.14	35.44
ORF1ab	33.16	36.34
ORF1ab	27.96	32.25
ORF1ab	25.44	30.7
ORF1ab	33.28	36.44
ORF1ab	33.67	36.78
ORF1ab	30.04	34.56
ORF1ab	0	37.29
ORF1ab	24.79	31.57
ORF1ab	21.24	26.07
ORF1ab	0	0
ORF1ab	28.01	33.2
ORF1ab	36.2	0
ORF1ab	30.45	34.45
ORF1ab	25.3	30.9
ORF1ab	34.22	36
ORF1ab	25.71	32.43
ORF1ab	22.25	28.56
ORF1ab	26.92	31.21
ORF1ab	24.52	30.56
ORF1ab	19.37	25.17
ORF1ab	26.63	32.12
ORF1ab	29.37	30.67
ORF1ab	29.74	31.34
ORF1ab	33.26	36.45
ORF1ab	25.62	31.96
ORF1ab	21.76	27.96
ORF1ab	21.2	28.96
ORF1ab	26.03	29.96
ORF1ab	26.03	31
ORF1ab	25.62	31.96
ORF1ab	21.76	28.98
ORF1ab	21.2	29.98
ORF1ab	26.03	30
ORF1ab	0	0
ORF1ab	21.31	27.52
ORF1ab	30.35	35.67
ORF1ab	26.81	31
ORF1ab	32.85	37.77
ORF1ab	35.8	0
ORF1ab	24.67	30
ORF1ab	26.51	32.73
ORF1ab	32.06	36
ORF1ab	27.19	33.54
ORF1ab	28.64	34.87
ORF1ab	0	39.31
ORF1ab	30.81	34
ORF1ab	23.26	30
ORF1ab	0	38.45
ORF1ab	26.39	30
ORF1ab	29.33	33
ORF1ab	0	0
ORF1ab	21.31	27.52
ORF1ab	30.35	35
ORF1ab	26.81	33.21
ORF1ab	32.85	36
ORF1ab	35.8	0
ORF1ab	24.67	30
ORF1ab	26.51	32.73
ORF1ab	32.06	36
ORF1ab	27.19	33.54
ORF1ab	28.64	34.87
ORF1ab	0	39.31
ORF1ab	30.81	35.8
ORF1ab	23.26	30
ORF1ab	0	0
ORF1ab	26.39	32.25
ORF1ab	29.33	32
ORF1ab	26.58	31.89
ORF1ab	34.48	35
ORF1ab	25.2	31.69
ORF1ab	25.2	31.69
ORF1ab	28.87	31
ORF1ab	24.57	30
ORF1ab	0	36.56
ORF1ab	0	37.29
ORF1ab	24.79	30
ORF1ab	21.24	26.07
ORF1ab	0	38.76
ORF1ab	28.01	33.2
ORF1ab	36.2	39.56
ORF1ab	30.45	35
ORF1ab	25.3	30.9
ORF1ab	34.22	36
ORF1ab	25.71	30.56
ORF1ab	22.25	30
ORF1ab	26.92	33
ORF1ab	24.52	30
ORF1ab	26.39	32.25
ORF1ab	19.37	25.17
ORF1ab	26.63	32.12
ORF1ab	29.37	31
ORF1ab	33.26	36.54
ORF1ab	20.36	24.6
ORF1ab	19.41	26.57
ORF1ab	22.42	26.08
ORF1ab	26.59	32.73
ORF1ab	27.12	32.22
ORF1ab	29.55	34.74
ORF1ab	27.34	31.59
ORF1ab	25.68	31.64
ORF1ab	18.05	22.48
ORF1ab	33.08	36
ORF1ab	30.53	33.31
ORF1ab	26.02	28.85
ORF1ab	24.61	26.25
ORF1ab	29.92	34.33
ORF1ab	25.35	29.81
ORF1ab	22.03	26.19
ORF1ab	23.18	30
ORF1ab	23.64	30
ORF1ab	31.59	35
ORF1ab	32.61	37.11
ORF1ab	0	38.23
ORF1ab	0	39.8
ORF1ab	0	37.89
ORF1ab	23.09	27.08
ORF1ab	30.12	34.73
ORF1ab	30.85	34
ORF1ab	32.24	35.78
ORF1ab	29.87	32
ORF1ab	27.8	31.24
ORF1ab	0	0
ORF1ab	26.31	30.87
ORF1ab	31.52	33
ORF1ab	30.22	34.67
ORF1ab	33.05	0
ORF1ab	24.25	30
ORF1ab	30.59	34.56
ORF1ab	22.74	27.83
ORF1ab	32.3	36.3
ORF1ab	0	39.26
ORF1ab	0	37.93
ORF1ab	32.79	33.45
ORF1ab	30.52	35.56
ORF1ab	28.41	31.35
ORF1ab	21.13	26.36
ORF1ab	36.85	39.85
ORF1ab	0	0
ORF1ab	22.3	26.97
ORF1ab	27.07	30.33
ORF1ab	30.95	34.93
ORF1ab	23.05	26.86
ORF1ab	34.4	35
ORF1ab	26.5	31.83
ORF1ab	25.46	31.83
ORF1ab	24.16	28.75
ORF1ab	16.29	20.27
ORF1ab	32.32	36
ORF1ab	20.77	25.36
ORF1ab	31.08	36.08
ORF1ab	29.59	34.7
ORF1ab	29.91	32.09
ORF1ab	0	37.68
ORF1ab	32.25	35
ORF1ab	28.03	32.57
ORF1ab	28.42	32.88
ORF1ab	31.88	32
ORF1ab	32.88	39.25
ORF1ab	35.23	0
ORF1ab	33.19	35
ORF1ab	34.49	36
ORF1ab	27.85	32.64
ORF1ab	28.89	33.79
ORF1ab	29.02	33.13
ORF1ab	21.45	28.3
ORF1ab	30.63	35
ORF1ab	24.02	29.53
ORF1ab	29.39	32
ORF1ab	33.81	0
ORF1ab	29.96	35.14
ORF1ab	34.18	35
ORF1ab	24.52	31.48
ORF1ab	27.43	33.21
ORF1ab	0	0
ORF1ab	25.37	30.56
ORF1ab	30.86	35
ORF1ab	37.91	36
ORF1ab	21.02	24.88
ORF1ab	23.36	27.22
ORF1ab	22.71	26.89
ORF1ab	33.18	38.75
ORF1ab	29.88	33.98
ORF1ab	22.49	27.02
ORF1ab	31.23	36.52
ORF1ab	26.5	31.64
ORF1ab	30.26	36
ORF1ab	30.69	37.11
ORF1ab	28.08	31
ORF1ab	33	35
ORF1ab	27.88	33.66
ORF1ab	31.56	35
ORF1ab	30.16	34.43
ORF1ab	33.57	36
ORF1ab	27.97	30.47
ORF1ab	22.36	25.74
ORF1ab	28.37	31.63
ORF1ab	26.19	29.82
ORF1ab	30.24	34.4
ORF1ab	26.54	30.52
ORF1ab	23.38	26.73
ORF1ab	34.23	36
ORF1ab	26.58	29.93
ORF1ab	22.04	25.14
ORF1ab	29.52	32.69
ORF1ab	32.35	37.36
N	32.56	39.77
N	27.71	32.45
N	29.98	33.56
N	29.98	34
N	20.14	26.48
N	21.47	27.48
N	22.35	28.48
N	21.07	25.88
N	27.74	29.89
N	27.24	33.36
N	25.92	31.61
N	26.63	30.5
N	34.73	36.29
N	25.49	30.45
N	32.13	36.38
N	27.12	30
N	24.61	29
N	24.67	31.06
N	32.82	34.67
N	30.5	33.45
N	32	34.2
N	26.66	32.93
N	24.16	30.96
N	0	34.56
N	32.16	35.66
N	28.59	33.21
N	33.08	36.42
N	24.05	29.19
N	20.66	26.15
N	31.96	35.67
N	26.98	34.78
N	33.83	0
N	30.11	33
N	25.04	30.2
N	32.17	35.43
N	23.63	30.86
N	22.3	27.78
N	26.41	30
N	23.79	29.79
N	18.71	24.7
N	26.6	28.98
N	18.71	29.78
N	28.97	30
N	34.3	34.56
N	24.84	29.65
N	21.59	25.65
N	20.62	26.65
N	25.23	27.65
N	25.23	30
N	24.84	29.65
N	21.59	26.78
N	20.62	27.78
N	25.23	29
N	33.08	36.54
N	20.15	26.97
N	29.9	34.21
N	26.36	30
N	30.51	36.19
N	34.04	38.19
N	24.27	29.78
N	26.22	31.38
N	31.07	34
N	35.49	31.51
N	27.56	34
N	31.53	38.28
N	28.91	33
N	22.54	31.34
N	33.08	36.78
N	25.07	28
N	28.19	31
N	33.08	0
N	20.15	26.97
N	29.9	34
N	26.36	34.29
N	30.51	34
N	34.04	38.19
N	24.27	29.89
N	26.22	30
N	31.07	34
N	35.49	31.51
N	27.56	34
N	31.53	38.28
N	28.91	34.81
N	22.54	28.98
N	33.08	0
N	25.07	31.76
N	28.19	31
N	23.92	32.1
N	30.73	34
N	24.2	29.56
N	24.2	29.56
N	27.5	20
N	23.91	29.66
N	32.27	36.56
N	33.08	36.42
N	24.05	29.19
N	20.66	26.15
N	31.96	36.54
N	26.98	34.78
N	33.83	35.45
N	30.11	34
N	25.04	30.2
N	32.17	34.23
N	23.63	34.86
N	22.3	28
N	26.41	30
N	23.79	29
N	25.07	31.76
N	18.71	24.7
N	26.6	32.12
N	18.71	29
N	34.3	34.56
N	20.25	24.42
N	17.94	28.15
N	21.23	26.96
N	26.98	31.21
N	26.36	33.23
N	28.01	35.29
N	26.27	32.51
N	23.57	29.52
N	18.09	22.22
N	33.29	34
N	30.09	32.63
N	25.62	28.88
N	23.62	25.61
N	28.06	33.53
N	23.94	29.18
N	21.64	25.82
N	22.16	28.9
N	22.49	29.18
N	29.53	34
N	33.44	36.45
N	23.74	37.24
N	0	36.4
N	33.92	36.97
N	22.86	26.86
N	29.53	34.14
N	29.43	32
N	30.82	24.75
N	28.3	30
N	27.3	31.27
N	34.44	37.99
N	26.05	30.43
N	30.22	32
N	29.01	34.21
N	29.62	39.47
N	23.19	26
N	29.35	35.13
N	22.33	27.42
N	31.01	34.87
N	0	0
N	33.96	36.56
N	30.79	37.78
N	28.21	37.5
N	26.25	29.35
N	19.18	26.13
N	32.02	36.54
N	31.56	39.52
N	21.11	26.13
N	26.12	30.14
N	28.68	34.55
N	21.77	26.26
N	32.45	34
N	26.32	31.37
N	26.32	31.37
N	23.06	28.18
N	15.49	20.09
N	32.59	35.73
N	19.31	26.25
N	30.23	35.97
N	28.64	34.51
N	29.04	27.99
N	0	38.64
N	30.76	34
N	27.25	32.44
N	27.76	32.66
N	30.21	31
N	32.03	39.37
N	36.83	39.43
N	31.58	34
N	32.4	36.54
N	27.22	32.67
N	28	33.92
N	28.25	33.6
N	20.97	28.44
N	29.05	34
N	22.69	28.31
N	28.77	31
N	32.57	38.21
N	29.52	35.33
N	34.26	34
N	23.64	30.71
N	26.52	33.9
N	31.78	38.1
N	24.11	30.34
N	30.31	34
N	32.87	37.16
N	20.91	24.22
N	21.67	25.87
N	22.58	26.37
N	32.34	38.57
N	29.12	33.51
N	22.05	26.39
N	30.65	35.95
N	26.27	30.81
N	29.05	35.4
N	30.46	36.12
N	26.73	30
N	30.4	34
N	27.32	33.29
N	30.79	34
N	29.64	33.8
N	32.63	35
N	25.9	30.08
N	21.88	26.1
N	27.61	32.06
N	25	29
N	29.03	34.78
N	25.34	30.58
N	22.39	26.82
N	34.09	36.52
N	26.28	30.31
N	20.87	25.33
N	29.17	32.77
N	29.22	37.48
